# Supplementary material for: Photocontrol of Non-Adherent Cell Adhesion via Azobenzene–PEG–Lipid/Cyclodextrin Host–Guest Interactions
Source: Int J Mol Sci. 2026 Jan 6;27(2):562. doi: 10.3390/ijms27020562 (PMC12840613; doi:10.3390/ijms27020562)
Supplement: Supplementary file 1 [file ijms-27-00562-s001.zip]

Archive with 1 entries (1 files):
- ijms-4063515-supplementary.pdf
